# Supplementary material for: Glycolysis-Driven Immune Subtypes in the Tumor Microenvironment Determine Clinical Outcomes in Diffuse Large B-Cell Lymphoma
Source: Cancers (Basel). 2025 Dec 25;18(1):75. doi: 10.3390/cancers18010075 (PMC12784748; doi:10.3390/cancers18010075)
Supplement: Supplementary file 1 [file cancers-18-00075-s001.zip]

Archive with 5 entries (5 files):
- cancers-4015961-File S1-Unedited original Western Blot images .pdf
- cancers-4015961-File S2-DLBCL_clinical_with_treatment.csv
- cancers-4015961-Supplementary Tables and Figure.pdf
- SuppTable_ssGSEA_Kruskal_byGlyCluster_BH_plus.csv
- SuppTable_ssGSEA_Spearman_glyScore_BH_plus.csv
