# Supplementary material for: Glycolysis-Driven Immune Subtypes in the Tumor Microenvironment Determine Clinical Outcomes in Diffuse Large B-Cell Lymphoma
Source: Cancers (Basel). 2025 Dec 25;18(1):75. doi: 10.3390/cancers18010075 (PMC12784748; doi:10.3390/cancers18010075)
Supplement: Supplementary file 1 [file cancers-18-00075-s001.zip › cancers-4015961-File S2-DLBCL_clinical_with_treatment.csv]

sample	cohort	cluster_k4	gender	age	ipi_risk	vital_status	days_to_death	days_to_last_follow_up	ann_arbor	status	time	treatment_type
CTSP-ACZT	CTSP	1	female	NA	Low-Intermediate Risk	Alive	NA	NA	'--	0	NA	'--
CTSP-ACZU	CTSP	2	female	NA	Low-Intermediate Risk	Alive	NA	NA	'--	0	NA	'--
CTSP-ACZW	CTSP	1	male	NA	High-Intermediate Risk	Dead	918	NA	'--	1	918	'--
CTSP-AD2E	CTSP	3	female	NA	Low Risk	Alive	NA	NA	'--	0	NA	'--
CTSP-B02B	CTSP	3	male	NA	'--	Alive	NA	NA	Not Reported	0	NA	'--
DLBCL10502	NCICCR	1	male	NA	Low Risk	Alive	NA	623	Stage II	0	623	'--
DLBCL10521	NCICCR	2	female	NA	High-Intermediate Risk	Alive	NA	1226	Stage IV	0	1226	'--
CTSP-ACY5	CTSP	2	female	NA	High-Intermediate Risk	Alive	NA	NA	'--	0	NA	'--
CTSP-ACY6	CTSP	1	male	NA	Low Risk	Dead	1350	NA	'--	1	1350	'--
CTSP-ACY8	CTSP	3	female	NA	High-Intermediate Risk	Dead	578	NA	'--	1	578	'--
CTSP-AD4K	CTSP	1	male	NA	High-Intermediate Risk	Dead	1095	NA	'--	1	1095	'--
CTSP-ADRS	CTSP	3	female	NA	High Risk	Dead	680	NA	'--	1	680	'--
CTSP-ACYH	CTSP	2	female	NA	Low-Intermediate Risk	Alive	NA	NA	'--	0	NA	'--
CTSP-ACYJ	CTSP	1	female	NA	'--	Alive	NA	NA	Not Reported	0	NA	'--
CTSP-ACYM	CTSP	2	male	NA	Low Risk	Alive	NA	NA	'--	0	NA	'--
CTSP-ACYX	CTSP	2	male	NA	Low-Intermediate Risk	Dead	733	NA	'--	1	733	'--
CTSP-ACYP	CTSP	1	female	NA	Low-Intermediate Risk	Alive	NA	NA	'--	0	NA	'--
CTSP-ACYS	CTSP	1	female	NA	High-Intermediate Risk	Alive	NA	NA	'--	0	NA	'--
CTSP-B02I	CTSP	2	male	NA	High Risk	Alive	NA	NA	'--	0	NA	'--
CTSP-ACYV	CTSP	2	male	NA	High Risk	Dead	325	NA	'--	1	325	'--
CTSP-B02H	CTSP	3	female	NA	Low Risk	Alive	NA	NA	'--	0	NA	'--
CTSP-ACZC	CTSP	2	female	NA	High-Intermediate Risk	Dead	1152	NA	'--	1	1152	'--
CTSP-ACZE	CTSP	2	male	NA	'--	Alive	NA	NA	Not Reported	0	NA	'--
CTSP-ACZK	CTSP	2	female	NA	Low-Intermediate Risk	Alive	NA	NA	'--	0	NA	'--
CTSP-ACZS	CTSP	3	male	NA	'--	Alive	NA	NA	Not Reported	0	NA	'--
CTSP-AD0Z	CTSP	3	female	NA	High-Intermediate Risk	Alive	NA	NA	'--	0	NA	'--
CTSP-AD05	CTSP	3	male	NA	High Risk	Dead	12	NA	'--	1	12	'--
CTSP-AD13	CTSP	1	female	NA	Low Risk	Alive	NA	NA	'--	0	NA	'--
CTSP-AD14	CTSP	2	male	NA	Low-Intermediate Risk	Alive	NA	NA	'--	0	NA	'--
CTSP-B02F	CTSP	3	female	NA	Low-Intermediate Risk	Dead	122	NA	'--	1	122	'--
CTSP-B02E	CTSP	2	male	NA	Low-Intermediate Risk	Alive	NA	NA	'--	0	NA	'--
CTSP-AD18	CTSP	3	female	NA	High Risk	Alive	NA	NA	'--	0	NA	'--
CTSP-AD1A	CTSP	2	female	NA	High-Intermediate Risk	Dead	79	NA	'--	1	79	'--
CTSP-AD1R	CTSP	1	female	NA	High-Intermediate Risk	Dead	1645	NA	'--	1	1645	'--
CTSP-AD4F	CTSP	2	female	NA	Low Risk	Alive	NA	NA	'--	0	NA	'--
CTSP-B02D	CTSP	3	female	NA	High Risk	Dead	286	NA	'--	1	286	'--
CTSP-AD1Z	CTSP	3	female	NA	Low-Intermediate Risk	Alive	NA	NA	'--	0	NA	'--
CTSP-AD28	CTSP	4	male	NA	High-Intermediate Risk	Dead	21	NA	'--	1	21	'--
CTSP-AD4Q	CTSP	1	female	NA	'--	Alive	NA	NA	Not Reported	0	NA	'--
CTSP-AD4C	CTSP	1	female	NA	Low-Intermediate Risk	Alive	NA	NA	'--	0	NA	'--
CTSP-AD4V	CTSP	3	male	NA	'--	Alive	NA	NA	Not Reported	0	NA	'--
CTSP-AD50	CTSP	2	female	NA	'--	Alive	NA	NA	Not Reported	0	NA	'--
DLBCL11255	NCICCR	3	male	NA	'--	Alive	NA	NA	Not Reported	0	NA	'--
DLBCL11256	NCICCR	3	female	NA	'--	Alive	NA	NA	Not Reported	0	NA	'--
DLBCL11257	NCICCR	3	male	NA	'--	Alive	NA	NA	Not Reported	0	NA	'--
DLBCL11258	NCICCR	3	male	NA	'--	Alive	NA	NA	Not Reported	0	NA	'--
DLBCL11259	NCICCR	3	male	NA	'--	Alive	NA	NA	Not Reported	0	NA	'--
DLBCL11260	NCICCR	2	male	NA	'--	Alive	NA	NA	Not Reported	0	NA	'--
DLBCL11261	NCICCR	3	male	NA	'--	Alive	NA	NA	Not Reported	0	NA	'--
DLBCL11262	NCICCR	3	female	NA	'--	Alive	NA	NA	Not Reported	0	NA	'--
DLBCL10116	NCICCR	3	female	NA	'--	Alive	NA	NA	Not Reported	0	NA	'--
CTSP-B02C	CTSP	2	female	NA	High Risk	Dead	214	NA	'--	1	214	'--
DLBCL11646	NCICCR	3	male	NA	'--	Alive	NA	NA	Not Reported	0	NA	'--
DLBCL11648	NCICCR	2	male	NA	'--	Alive	NA	NA	Not Reported	0	NA	'--
DLBCL11649	NCICCR	3	male	NA	'--	Alive	NA	NA	Not Reported	0	NA	'--
DLBCL11242	NCICCR	1	female	NA	Low Risk	Alive	NA	2105	Stage I	0	2105	'--
DLBCL11180	NCICCR	3	male	NA	High Risk	Dead	NA	321	Stage IV	1	NA	'--
DLBCL11181	NCICCR	2	female	NA	High Risk	Dead	NA	52	Stage III	1	NA	'--
DLBCL11182	NCICCR	3	male	NA	Low Risk	Dead	NA	781	Stage II	1	NA	'--
DLBCL11507	NCICCR	3	female	NA	'--	Alive	NA	NA	Stage II	0	NA	'--
DLBCL11184	NCICCR	3	male	NA	Low-Intermediate Risk	Alive	NA	NA	Stage III	0	NA	'--
DLBCL11185	NCICCR	4	female	NA	High-Intermediate Risk	Alive	NA	2101	Stage III	0	2101	'--
DLBCL11186	NCICCR	1	male	NA	Low-Intermediate Risk	Alive	NA	3681	Stage I	0	3681	'--
DLBCL11187	NCICCR	3	female	NA	High-Intermediate Risk	Alive	NA	NA	Stage III	0	NA	'--
DLBCL11188	NCICCR	1	male	NA	'--	Dead	NA	374	Stage IV	1	NA	'--
DLBCL11191	NCICCR	1	female	NA	High Risk	Dead	NA	703	Stage III	1	NA	'--
DLBCL11193	NCICCR	1	male	NA	Low Risk	Alive	NA	1450	Stage II	0	1450	'--
DLBCL11195	NCICCR	1	male	NA	High-Intermediate Risk	Dead	NA	87	Stage II	1	NA	'--
DLBCL11196	NCICCR	2	female	NA	High-Intermediate Risk	Alive	NA	934	Stage IV	0	934	'--
DLBCL11197	NCICCR	1	female	NA	High-Intermediate Risk	Dead	NA	48	Stage III	1	NA	'--
DLBCL11595	NCICCR	1	female	NA	Low-Intermediate Risk	Alive	NA	286	Stage II	0	286	'--
DLBCL11201	NCICCR	3	male	NA	Low-Intermediate Risk	Alive	NA	NA	Stage I	0	NA	'--
DLBCL11202	NCICCR	2	male	NA	High-Intermediate Risk	Alive	NA	2190	Stage IV	0	2190	'--
DLBCL11203	NCICCR	1	male	NA	High-Intermediate Risk	Dead	NA	168	Stage IV	1	NA	'--
DLBCL11204	NCICCR	2	female	NA	'--	Alive	NA	NA	Not Reported	0	NA	'--
DLBCL11205	NCICCR	1	male	NA	Low-Intermediate Risk	Alive	NA	2073	Stage III	0	2073	'--
DLBCL11206	NCICCR	1	male	NA	Low-Intermediate Risk	Dead	NA	2299	Stage I	1	NA	'--
DLBCL11596	NCICCR	1	female	NA	High Risk	Alive	NA	NA	Stage III	0	NA	'--
DLBCL11208	NCICCR	2	female	NA	Low Risk	Dead	NA	391	Stage II	1	NA	'--
DLBCL11209	NCICCR	1	male	NA	High-Intermediate Risk	Dead	NA	75	Stage IV	1	NA	'--
DLBCL11211	NCICCR	4	female	NA	'--	Alive	NA	2566	Stage II	0	2566	'--
DLBCL11213	NCICCR	3	female	NA	'--	Alive	NA	NA	Not Reported	0	NA	'--
DLBCL11300	NCICCR	1	female	NA	'--	Alive	NA	NA	Not Reported	0	NA	'--
DLBCL11271	NCICCR	4	female	NA	'--	Alive	NA	NA	Not Reported	0	NA	'--
DLBCL10833	NCICCR	2	male	NA	High-Intermediate Risk	Alive	NA	NA	Stage II	0	NA	'--
DLBCL11456	NCICCR	2	male	NA	High-Intermediate Risk	Alive	NA	NA	Stage III	0	NA	'--
DLBCL10834	NCICCR	2	female	NA	High Risk	Alive	NA	NA	Stage III	0	NA	'--
DLBCL11457	NCICCR	2	female	NA	Low-Intermediate Risk	Alive	NA	NA	Stage III	0	NA	'--
DLBCL11458	NCICCR	2	female	NA	High Risk	Alive	NA	NA	Stage IV	0	NA	'--
DLBCL11459	NCICCR	2	male	NA	High Risk	Alive	NA	NA	Stage IV	0	NA	'--
DLBCL10835	NCICCR	2	female	NA	High-Intermediate Risk	Alive	NA	NA	Stage III	0	NA	'--
DLBCL10836	NCICCR	2	female	NA	High-Intermediate Risk	Alive	NA	NA	Stage IV	0	NA	'--
DLBCL10837	NCICCR	2	male	NA	High-Intermediate Risk	Alive	NA	NA	Stage III	0	NA	'--
DLBCL10839	NCICCR	2	male	NA	High-Intermediate Risk	Alive	NA	NA	Stage III	0	NA	'--
DLBCL11460	NCICCR	2	female	NA	High Risk	Alive	NA	NA	Stage IV	0	NA	'--
DLBCL10838	NCICCR	3	female	NA	Low-Intermediate Risk	Alive	NA	NA	Stage III	0	NA	'--
DLBCL11461	NCICCR	2	female	NA	High Risk	Alive	NA	NA	Stage IV	0	NA	'--
DLBCL11462	NCICCR	2	female	NA	Low-Intermediate Risk	Alive	NA	NA	Stage I	0	NA	'--
DLBCL10842	NCICCR	2	female	NA	High-Intermediate Risk	Alive	NA	NA	Stage IV	0	NA	'--
DLBCL10843	NCICCR	2	female	NA	'--	Alive	NA	NA	Stage III	0	NA	'--
DLBCL10844	NCICCR	2	male	NA	High Risk	Alive	NA	NA	Stage IV	0	NA	'--
DLBCL10845	NCICCR	2	male	NA	High-Intermediate Risk	Alive	NA	NA	Stage II	0	NA	'--
DLBCL11463	NCICCR	2	male	NA	High Risk	Alive	NA	NA	Stage IV	0	NA	'--
DLBCL11464	NCICCR	2	male	NA	'--	Alive	NA	NA	Stage III	0	NA	'--
DLBCL10849	NCICCR	3	male	NA	High Risk	Alive	NA	NA	Stage IV	0	NA	'--
DLBCL10850	NCICCR	2	male	NA	High-Intermediate Risk	Alive	NA	NA	Stage IV	0	NA	'--
DLBCL10851	NCICCR	3	male	NA	'--	Alive	NA	NA	Stage III	0	NA	'--
DLBCL10852	NCICCR	2	male	NA	Low Risk	Alive	NA	NA	Stage II	0	NA	'--
DLBCL11466	NCICCR	2	male	NA	Low Risk	Alive	NA	NA	Stage I	0	NA	'--
DLBCL11467	NCICCR	3	female	NA	Low Risk	Alive	NA	NA	Stage I	0	NA	'--
DLBCL11428	NCICCR	2	female	NA	High Risk	Alive	NA	NA	Stage IV	0	NA	'--
DLBCL11429	NCICCR	2	female	NA	High Risk	Alive	NA	NA	Stage II	0	NA	'--
DLBCL10853	NCICCR	3	female	NA	Low-Intermediate Risk	Alive	NA	NA	Stage II	0	NA	'--
DLBCL10854	NCICCR	3	male	NA	Low Risk	Alive	NA	NA	Stage II	0	NA	'--
DLBCL10855	NCICCR	3	male	NA	High-Intermediate Risk	Alive	NA	NA	Stage IV	0	NA	'--
DLBCL10856	NCICCR	2	male	NA	'--	Alive	NA	NA	Stage I	0	NA	'--
DLBCL11468	NCICCR	3	female	NA	High Risk	Alive	NA	NA	Stage IV	0	NA	'--
DLBCL10857	NCICCR	3	female	NA	High-Intermediate Risk	Alive	NA	NA	Stage III	0	NA	'--
DLBCL11430	NCICCR	2	male	NA	Low-Intermediate Risk	Alive	NA	NA	Stage III	0	NA	'--
DLBCL10858	NCICCR	2	female	NA	High Risk	Alive	NA	NA	Stage IV	0	NA	'--
DLBCL10859	NCICCR	2	female	NA	High-Intermediate Risk	Alive	NA	NA	Stage III	0	NA	'--
DLBCL11469	NCICCR	3	female	NA	High Risk	Alive	NA	NA	Stage IV	0	NA	'--
DLBCL10860	NCICCR	3	male	NA	High Risk	Alive	NA	NA	Stage IV	0	NA	'--
DLBCL10861	NCICCR	2	female	NA	'--	Alive	NA	NA	Stage IV	0	NA	'--
DLBCL10862	NCICCR	3	male	NA	'--	Alive	NA	NA	Stage IV	0	NA	'--
DLBCL10863	NCICCR	2	male	NA	'--	Alive	NA	NA	Not Reported	0	NA	'--
DLBCL10864	NCICCR	2	male	NA	Low Risk	Alive	NA	NA	Stage II	0	NA	'--
DLBCL10865	NCICCR	2	male	NA	Low Risk	Alive	NA	NA	Stage I	0	NA	'--
DLBCL11470	NCICCR	2	female	NA	High-Intermediate Risk	Alive	NA	NA	Stage III	0	NA	'--
DLBCL10866	NCICCR	3	female	NA	High-Intermediate Risk	Alive	NA	NA	Stage IV	0	NA	'--
DLBCL11471	NCICCR	3	male	NA	Low Risk	Alive	NA	NA	Stage II	0	NA	'--
DLBCL10867	NCICCR	1	male	NA	Low-Intermediate Risk	Alive	NA	NA	Stage II	0	NA	'--
DLBCL10868	NCICCR	2	male	NA	High Risk	Alive	NA	NA	Stage III	0	NA	'--
DLBCL10869	NCICCR	3	male	NA	Low-Intermediate Risk	Alive	NA	NA	Stage II	0	NA	'--
DLBCL10870	NCICCR	3	male	NA	Low-Intermediate Risk	Alive	NA	NA	Stage IV	0	NA	'--
DLBCL10871	NCICCR	3	male	NA	Low Risk	Alive	NA	NA	Stage IV	0	NA	'--
DLBCL10872	NCICCR	3	female	NA	'--	Alive	NA	NA	Not Reported	0	NA	'--
DLBCL10873	NCICCR	2	female	NA	High-Intermediate Risk	Alive	NA	NA	Stage II	0	NA	'--
DLBCL10874	NCICCR	2	male	NA	High Risk	Alive	NA	NA	Stage III	0	NA	'--
DLBCL10875	NCICCR	2	male	NA	Low Risk	Alive	NA	NA	Stage II	0	NA	'--
DLBCL10876	NCICCR	3	male	NA	Low-Intermediate Risk	Alive	NA	NA	Stage II	0	NA	'--
DLBCL10877	NCICCR	3	female	NA	High Risk	Alive	NA	NA	Stage IV	0	NA	'--
DLBCL10878	NCICCR	3	female	NA	'--	Alive	NA	NA	Stage IV	0	NA	'--
DLBCL10879	NCICCR	2	female	NA	'--	Alive	NA	NA	Not Reported	0	NA	'--
DLBCL11431	NCICCR	2	male	NA	Low-Intermediate Risk	Alive	NA	NA	Stage II	0	NA	'--
DLBCL10880	NCICCR	2	female	NA	High Risk	Alive	NA	NA	Stage III	0	NA	'--
DLBCL10881	NCICCR	4	female	NA	Low-Intermediate Risk	Alive	NA	NA	Stage I	0	NA	'--
DLBCL11518	NCICCR	2	male	NA	Low Risk	Alive	NA	NA	Stage II	0	NA	'--
DLBCL10883	NCICCR	2	male	NA	Low-Intermediate Risk	Alive	NA	NA	Stage II	0	NA	'--
DLBCL11432	NCICCR	2	male	NA	Low-Intermediate Risk	Alive	NA	NA	Stage I	0	NA	'--
DLBCL10884	NCICCR	3	female	NA	High Risk	Alive	NA	NA	Stage III	0	NA	'--
DLBCL10885	NCICCR	2	female	NA	'--	Alive	NA	NA	Stage II	0	NA	'--
DLBCL11472	NCICCR	3	male	NA	'--	Alive	NA	NA	Stage I	0	NA	'--
DLBCL11433	NCICCR	2	male	NA	Low-Intermediate Risk	Alive	NA	NA	Stage I	0	NA	'--
DLBCL11434	NCICCR	2	male	NA	Low-Intermediate Risk	Alive	NA	NA	Stage II	0	NA	'--
DLBCL10887	NCICCR	3	female	NA	High Risk	Alive	NA	NA	Stage IV	0	NA	'--
DLBCL10888	NCICCR	2	female	NA	High-Intermediate Risk	Alive	NA	NA	Stage I	0	NA	'--
DLBCL10889	NCICCR	2	female	NA	Low-Intermediate Risk	Alive	NA	NA	Stage II	0	NA	'--
DLBCL10890	NCICCR	2	male	NA	Low Risk	Alive	NA	NA	Stage II	0	NA	'--
DLBCL10891	NCICCR	3	male	NA	High Risk	Alive	NA	NA	Stage IV	0	NA	'--
DLBCL10892	NCICCR	2	female	NA	Low-Intermediate Risk	Alive	NA	NA	Stage II	0	NA	'--
DLBCL10893	NCICCR	3	female	NA	High-Intermediate Risk	Alive	NA	NA	Stage III	0	NA	'--
DLBCL10894	NCICCR	3	female	NA	High Risk	Alive	NA	NA	Stage IV	0	NA	'--
DLBCL10895	NCICCR	3	male	NA	'--	Alive	NA	NA	Stage IV	0	NA	'--
DLBCL10896	NCICCR	2	female	NA	High-Intermediate Risk	Alive	NA	NA	Stage III	0	NA	'--
DLBCL10897	NCICCR	4	male	NA	High-Intermediate Risk	Alive	NA	NA	Stage II	0	NA	'--
DLBCL10898	NCICCR	3	female	NA	Low-Intermediate Risk	Alive	NA	NA	Stage I	0	NA	'--
DLBCL10899	NCICCR	2	female	NA	Low-Intermediate Risk	Alive	NA	NA	Stage II	0	NA	'--
DLBCL10900	NCICCR	3	male	NA	'--	Alive	NA	NA	Stage IV	0	NA	'--
DLBCL11473	NCICCR	2	female	NA	High Risk	Alive	NA	NA	Stage IV	0	NA	'--
DLBCL11474	NCICCR	1	male	NA	Low Risk	Alive	NA	NA	Stage III	0	NA	'--
DLBCL11475	NCICCR	3	male	NA	Low-Intermediate Risk	Alive	NA	NA	Stage IV	0	NA	'--
DLBCL10901	NCICCR	3	male	NA	High Risk	Alive	NA	NA	Stage III	0	NA	'--
DLBCL10902	NCICCR	2	male	NA	Low Risk	Alive	NA	NA	Stage I	0	NA	'--
DLBCL10903	NCICCR	3	male	NA	'--	Alive	NA	NA	Stage III	0	NA	'--
DLBCL10904	NCICCR	3	male	NA	'--	Alive	NA	NA	Stage II	0	NA	'--
DLBCL10905	NCICCR	2	female	NA	'--	Alive	NA	NA	Stage IV	0	NA	'--
DLBCL10906	NCICCR	2	male	NA	High-Intermediate Risk	Alive	NA	NA	Stage II	0	NA	'--
DLBCL11476	NCICCR	2	male	NA	High-Intermediate Risk	Alive	NA	NA	Stage III	0	NA	'--
DLBCL10907	NCICCR	2	male	NA	Low-Intermediate Risk	Alive	NA	NA	Stage II	0	NA	'--
DLBCL10908	NCICCR	3	female	NA	High-Intermediate Risk	Alive	NA	NA	Stage II	0	NA	'--
DLBCL10909	NCICCR	2	male	NA	'--	Alive	NA	NA	Not Reported	0	NA	'--
DLBCL10910	NCICCR	2	female	NA	High Risk	Alive	NA	NA	Stage IV	0	NA	'--
DLBCL10911	NCICCR	3	male	NA	High Risk	Alive	NA	NA	Stage IV	0	NA	'--
DLBCL10912	NCICCR	3	female	NA	High-Intermediate Risk	Alive	NA	NA	Stage IV	0	NA	'--
DLBCL11477	NCICCR	3	female	NA	High-Intermediate Risk	Alive	NA	NA	Stage IV	0	NA	'--
DLBCL10913	NCICCR	2	female	NA	Low-Intermediate Risk	Alive	NA	NA	Stage II	0	NA	'--
DLBCL10914	NCICCR	2	male	NA	High-Intermediate Risk	Alive	NA	NA	Stage III	0	NA	'--
DLBCL10915	NCICCR	3	male	NA	Low Risk	Alive	NA	NA	Stage II	0	NA	'--
DLBCL10916	NCICCR	3	male	NA	'--	Alive	NA	NA	Stage IV	0	NA	'--
DLBCL11478	NCICCR	2	male	NA	High Risk	Alive	NA	NA	Stage IV	0	NA	'--
DLBCL11435	NCICCR	2	male	NA	'--	Alive	NA	NA	Stage IV	0	NA	'--
DLBCL10917	NCICCR	3	female	NA	High Risk	Alive	NA	NA	Stage IV	0	NA	'--
DLBCL11479	NCICCR	2	male	NA	'--	Alive	NA	NA	Not Reported	0	NA	'--
DLBCL10918	NCICCR	2	male	NA	High Risk	Alive	NA	NA	Stage IV	0	NA	'--
DLBCL10919	NCICCR	3	male	NA	High-Intermediate Risk	Alive	NA	NA	Stage II	0	NA	'--
DLBCL11436	NCICCR	3	male	NA	Low-Intermediate Risk	Alive	NA	NA	Stage IV	0	NA	'--
DLBCL11480	NCICCR	2	female	NA	High-Intermediate Risk	Alive	NA	NA	Stage IV	0	NA	'--
DLBCL11437	NCICCR	2	male	NA	High-Intermediate Risk	Alive	NA	NA	Stage II	0	NA	'--
DLBCL11481	NCICCR	2	female	NA	High-Intermediate Risk	Alive	NA	NA	Stage II	0	NA	'--
DLBCL11482	NCICCR	3	male	NA	High Risk	Alive	NA	NA	Stage III	0	NA	'--
DLBCL10920	NCICCR	2	female	NA	Low-Intermediate Risk	Alive	NA	NA	Stage II	0	NA	'--
DLBCL10921	NCICCR	3	male	NA	Low-Intermediate Risk	Alive	NA	NA	Stage II	0	NA	'--
DLBCL10922	NCICCR	2	male	NA	Low-Intermediate Risk	Alive	NA	NA	Stage II	0	NA	'--
DLBCL11483	NCICCR	3	male	NA	Low-Intermediate Risk	Alive	NA	NA	Stage IV	0	NA	'--
DLBCL11519	NCICCR	2	male	NA	'--	Alive	NA	NA	Stage III	0	NA	'--
DLBCL11484	NCICCR	2	male	NA	High Risk	Alive	NA	NA	Stage IV	0	NA	'--
DLBCL11520	NCICCR	2	male	NA	High-Intermediate Risk	Alive	NA	NA	Stage IV	0	NA	'--
DLBCL10923	NCICCR	2	female	NA	Low-Intermediate Risk	Alive	NA	NA	Stage IV	0	NA	'--
DLBCL10924	NCICCR	3	male	NA	High Risk	Alive	NA	NA	Stage IV	0	NA	'--
DLBCL10450	NCICCR	1	female	NA	Low-Intermediate Risk	Dead	NA	12	Stage II	1	NA	'--
DLBCL10451	NCICCR	2	male	NA	Low-Intermediate Risk	Dead	NA	1987	Stage II	1	NA	'--
DLBCL10925	NCICCR	1	male	NA	Low Risk	Alive	NA	NA	Stage II	0	NA	'--
DLBCL10452	NCICCR	1	male	NA	High Risk	Dead	NA	18	Stage IV	1	NA	'--
DLBCL10453	NCICCR	1	male	NA	High-Intermediate Risk	Alive	NA	4213	Stage III	0	4213	'--
DLBCL11438	NCICCR	3	male	NA	Low-Intermediate Risk	Alive	NA	3288	Stage III	0	3288	'--
DLBCL10927	NCICCR	2	male	NA	Low-Intermediate Risk	Alive	NA	NA	Stage II	0	NA	'--
DLBCL10454	NCICCR	1	male	NA	Low Risk	Dead	NA	1397	Stage II	1	NA	'--
DLBCL10928	NCICCR	1	female	NA	Low-Intermediate Risk	Alive	NA	NA	Stage II	0	NA	'--
DLBCL10455	NCICCR	2	female	NA	Low-Intermediate Risk	Alive	NA	2320	Stage III	0	2320	'--
DLBCL10456	NCICCR	1	female	NA	Low Risk	Dead	NA	461	Stage II	1	NA	'--
DLBCL10457	NCICCR	1	male	NA	Low Risk	Alive	NA	3894	Stage II	0	3894	'--
DLBCL10458	NCICCR	2	male	NA	Low-Intermediate Risk	Alive	NA	3003	Stage II	0	3003	'--
DLBCL10926	NCICCR	1	male	NA	High-Intermediate Risk	Dead	NA	57	Stage III	1	NA	'--
DLBCL11485	NCICCR	2	male	NA	Low Risk	Alive	NA	3449	Stage II	0	3449	'--
DLBCL10459	NCICCR	3	female	NA	Low Risk	Alive	NA	3532	Stage II	0	3532	'--
DLBCL11523	NCICCR	1	male	NA	High Risk	Alive	NA	3055	Stage IV	0	3055	'--
DLBCL11439	NCICCR	1	male	NA	'--	Alive	NA	2758	Stage II	0	2758	'--
DLBCL11440	NCICCR	3	female	NA	High-Intermediate Risk	Dead	NA	1338	Stage IV	1	NA	'--
DLBCL10460	NCICCR	1	female	NA	High Risk	Alive	NA	2863	Stage II	0	2863	'--
DLBCL10461	NCICCR	1	male	NA	Low Risk	Alive	NA	2725	Stage II	0	2725	'--
DLBCL11441	NCICCR	1	female	NA	Low Risk	Alive	NA	2919	Stage I	0	2919	'--
DLBCL11525	NCICCR	2	female	NA	High-Intermediate Risk	Dead	NA	70	Stage II	1	NA	'--
DLBCL10462	NCICCR	3	female	NA	High Risk	Dead	NA	545	Stage IV	1	NA	'--
DLBCL10463	NCICCR	3	male	NA	High Risk	Dead	NA	152	Stage IV	1	NA	'--
DLBCL10464	NCICCR	3	male	NA	High Risk	Dead	NA	624	Stage IV	1	NA	'--
DLBCL10465	NCICCR	1	female	NA	Low-Intermediate Risk	Alive	NA	1029	Stage III	0	1029	'--
DLBCL10930	NCICCR	1	female	NA	'--	Alive	NA	NA	Not Reported	0	NA	'--
DLBCL10466	NCICCR	2	male	NA	High-Intermediate Risk	Dead	NA	386	Stage IV	1	NA	'--
DLBCL10467	NCICCR	1	male	NA	Low-Intermediate Risk	Alive	NA	3981	Stage IV	0	3981	'--
DLBCL10469	NCICCR	1	female	NA	Low Risk	Dead	NA	2420	Stage II	1	NA	'--
DLBCL10470	NCICCR	1	male	NA	Low-Intermediate Risk	Dead	NA	1743	Stage III	1	NA	'--
DLBCL10471	NCICCR	3	male	NA	Low-Intermediate Risk	Dead	NA	2368	Stage I	1	NA	'--
DLBCL10472	NCICCR	1	male	NA	Low Risk	Alive	NA	4628	Stage II	0	4628	'--
DLBCL11526	NCICCR	1	male	NA	High-Intermediate Risk	Dead	NA	3848	Stage III	1	NA	'--
DLBCL10474	NCICCR	2	female	NA	'--	Dead	NA	57	Not Reported	1	NA	'--
DLBCL10475	NCICCR	1	female	NA	'--	Alive	NA	3908	Stage II	0	3908	'--
DLBCL10473	NCICCR	1	male	NA	Low Risk	Alive	NA	2599	Stage II	0	2599	'--
DLBCL10931	NCICCR	1	female	NA	'--	Alive	NA	NA	Stage IV	0	NA	'--
DLBCL10476	NCICCR	1	female	NA	Low Risk	Alive	NA	4995	Stage II	0	4995	'--
DLBCL11527	NCICCR	2	female	NA	Low Risk	Alive	NA	4482	Stage I	0	4482	'--
DLBCL10477	NCICCR	1	female	NA	High-Intermediate Risk	Dead	NA	169	Stage IV	1	NA	'--
DLBCL10953	NCICCR	2	male	NA	Low-Intermediate Risk	Alive	NA	2846	Stage III	0	2846	'--
DLBCL10478	NCICCR	1	male	NA	Low Risk	Dead	NA	188	Stage II	1	NA	'--
DLBCL10479	NCICCR	1	male	NA	Low-Intermediate Risk	Dead	NA	819	Stage IV	1	NA	'--
DLBCL10480	NCICCR	1	female	NA	Low Risk	Alive	NA	3796	Stage I	0	3796	'--
DLBCL10481	NCICCR	2	male	NA	Low-Intermediate Risk	Alive	NA	3732	Stage III	0	3732	'--
DLBCL10932	NCICCR	2	female	NA	High Risk	Alive	NA	NA	Stage III	0	NA	'--
DLBCL10482	NCICCR	1	male	NA	Low Risk	Alive	NA	3538	Stage I	0	3538	'--
DLBCL10933	NCICCR	1	male	NA	High-Intermediate Risk	Alive	NA	3495	Stage IV	0	3495	'--
DLBCL10935	NCICCR	1	male	NA	Low Risk	Alive	NA	3462	Stage III	0	3462	'--
DLBCL11561	NCICCR	2	male	NA	Low Risk	Alive	NA	3205	Stage II	0	3205	'--
DLBCL10483	NCICCR	1	female	NA	High Risk	Dead	NA	214	Stage IV	1	NA	'--
DLBCL10484	NCICCR	3	female	NA	Low Risk	Alive	NA	3158	Stage I	0	3158	'--
DLBCL10485	NCICCR	3	male	NA	High Risk	Dead	NA	1331	Stage III	1	NA	'--
DLBCL10486	NCICCR	2	female	NA	'--	Alive	NA	3392	Stage III	0	3392	'--
DLBCL10936	NCICCR	1	male	NA	High-Intermediate Risk	Alive	NA	1383	Stage IV	0	1383	'--
DLBCL10487	NCICCR	2	female	NA	Low-Intermediate Risk	Alive	NA	3161	Stage II	0	3161	'--
DLBCL10488	NCICCR	2	male	NA	High Risk	Dead	NA	58	Stage IV	1	NA	'--
DLBCL11443	NCICCR	2	male	NA	Low Risk	Alive	NA	542	Stage I	0	542	'--
DLBCL10937	NCICCR	1	female	NA	Low-Intermediate Risk	Dead	NA	516	Stage II	1	NA	'--
DLBCL10489	NCICCR	1	male	NA	High-Intermediate Risk	Dead	NA	3	Stage III	1	NA	'--
DLBCL10490	NCICCR	3	female	NA	Low-Intermediate Risk	Alive	NA	4610	Stage IV	0	4610	'--
DLBCL11444	NCICCR	2	female	NA	Low Risk	Alive	NA	3006	Stage II	0	3006	'--
DLBCL10491	NCICCR	1	female	NA	Low Risk	Dead	NA	3842	Stage I	1	NA	'--
DLBCL10938	NCICCR	1	male	NA	'--	Dead	NA	2296	Unknown	1	NA	'--
DLBCL10492	NCICCR	1	male	NA	Low-Intermediate Risk	Dead	NA	690	Stage II	1	NA	'--
DLBCL10493	NCICCR	1	female	NA	Low Risk	Alive	NA	4206	Stage II	0	4206	'--
DLBCL10939	NCICCR	1	female	NA	High-Intermediate Risk	Alive	NA	4120	Stage IV	0	4120	'--
DLBCL10940	NCICCR	1	female	NA	'--	Alive	NA	NA	Not Reported	0	NA	'--
DLBCL10494	NCICCR	1	male	NA	'--	Alive	NA	3454	Stage I	0	3454	'--
DLBCL10495	NCICCR	1	female	NA	'--	Alive	NA	3184	Stage IV	0	3184	'--
DLBCL10496	NCICCR	1	male	NA	High-Intermediate Risk	Dead	NA	11	Stage III	1	NA	'--
DLBCL10497	NCICCR	2	female	NA	'--	Alive	NA	4496	Stage II	0	4496	'--
DLBCL10498	NCICCR	1	male	NA	'--	Dead	NA	13	Not Reported	1	NA	'--
DLBCL10941	NCICCR	2	male	NA	High-Intermediate Risk	Dead	NA	35	Stage II	1	NA	'--
DLBCL11562	NCICCR	2	female	NA	Low Risk	Dead	NA	3608	Stage I	1	NA	'--
DLBCL10942	NCICCR	2	female	NA	Low Risk	Alive	NA	3084	Stage I	0	3084	'--
DLBCL10943	NCICCR	3	female	NA	'--	Dead	NA	1374	Stage I	1	NA	'--
DLBCL11528	NCICCR	1	female	NA	Low Risk	Alive	NA	3451	Stage I	0	3451	'--
DLBCL10945	NCICCR	1	female	NA	Low Risk	Dead	NA	505	Stage II	1	NA	'--
DLBCL10499	NCICCR	1	male	NA	High Risk	Dead	NA	6	Stage IV	1	NA	'--
DLBCL10946	NCICCR	2	male	NA	'--	Alive	NA	NA	Not Reported	0	NA	'--
DLBCL11445	NCICCR	3	male	NA	High Risk	Alive	NA	1289	Stage IV	0	1289	'--
DLBCL10500	NCICCR	1	male	NA	Low-Intermediate Risk	Dead	NA	384	Stage III	1	NA	'--
DLBCL10501	NCICCR	1	male	NA	Low Risk	Alive	NA	674	Stage II	0	674	'--
DLBCL11446	NCICCR	1	male	NA	'--	Alive	NA	NA	Not Reported	0	NA	'--
DLBCL11510	NCICCR	1	male	NA	Low Risk	Alive	NA	692	Stage III	0	692	'--
DLBCL10947	NCICCR	3	male	NA	'--	Alive	NA	NA	Not Reported	0	NA	'--
DLBCL10503	NCICCR	2	female	NA	High-Intermediate Risk	Alive	NA	2097	Stage IV	0	2097	'--
DLBCL11564	NCICCR	1	female	NA	Low Risk	Alive	NA	4575	Stage I	0	4575	'--
DLBCL11530	NCICCR	3	female	NA	'--	Alive	NA	191	Stage III	0	191	'--
DLBCL10948	NCICCR	1	female	NA	Low Risk	Dead	NA	90	Stage II	1	NA	'--
DLBCL11531	NCICCR	3	male	NA	Low Risk	Alive	NA	2981	Stage II	0	2981	'--
DLBCL10504	NCICCR	4	female	NA	High-Intermediate Risk	Dead	NA	1649	Stage IV	1	NA	'--
DLBCL11532	NCICCR	3	male	NA	High-Intermediate Risk	Dead	NA	839	Stage IV	1	NA	'--
DLBCL11353	NCICCR	1	male	NA	Low-Intermediate Risk	Alive	NA	1679	Stage IV	0	1679	'--
DLBCL11516	NCICCR	1	female	NA	'--	Alive	NA	NA	Not Reported	0	NA	'--
DLBCL11533	NCICCR	1	female	NA	High-Intermediate Risk	Alive	NA	3461	Stage III	0	3461	'--
DLBCL10505	NCICCR	2	female	NA	Low Risk	Alive	NA	1020	Stage I	0	1020	'--
DLBCL10949	NCICCR	1	male	NA	'--	Dead	NA	273	Stage I	1	NA	'--
DLBCL10506	NCICCR	1	male	NA	'--	Alive	NA	105	Stage I	0	105	'--
DLBCL10950	NCICCR	1	female	NA	Low-Intermediate Risk	Alive	NA	382	Stage III	0	382	'--
DLBCL10507	NCICCR	3	male	NA	High-Intermediate Risk	Dead	NA	255	Stage II	1	NA	'--
DLBCL10508	NCICCR	1	male	NA	Low-Intermediate Risk	Alive	NA	1147	Stage IV	0	1147	'--
DLBCL10509	NCICCR	3	female	NA	Low-Intermediate Risk	Alive	NA	1437	Stage IV	0	1437	'--
DLBCL10510	NCICCR	2	male	NA	Low Risk	Alive	NA	1022	Stage I	0	1022	'--
DLBCL11346	NCICCR	3	female	NA	Low-Intermediate Risk	Alive	NA	1360	Stage IV	0	1360	'--
DLBCL10951	NCICCR	3	male	NA	High Risk	Alive	NA	NA	Stage III	0	NA	'--
DLBCL11504	NCICCR	3	male	NA	High-Intermediate Risk	Alive	NA	3600	Stage III	0	3600	'--
DLBCL10952	NCICCR	1	male	NA	Low-Intermediate Risk	Alive	NA	3095	Stage III	0	3095	'--
DLBCL11565	NCICCR	1	male	NA	'--	Alive	NA	2919	Stage III	0	2919	'--
DLBCL10512	NCICCR	3	female	NA	'--	Dead	NA	203	Stage IV	1	NA	'--
DLBCL10954	NCICCR	3	male	NA	'--	Dead	NA	425	Stage I	1	NA	'--
DLBCL11447	NCICCR	3	female	NA	'--	Alive	NA	NA	Stage II	0	NA	'--
DLBCL10955	NCICCR	3	male	NA	'--	Alive	NA	NA	Stage IV	0	NA	'--
DLBCL10956	NCICCR	3	female	NA	'--	Alive	NA	NA	Stage IV	0	NA	'--
DLBCL11566	NCICCR	3	male	NA	'--	Alive	NA	NA	Stage III	0	NA	'--
DLBCL10513	NCICCR	2	female	NA	High Risk	Alive	NA	2708	Stage IV	0	2708	'--
DLBCL10514	NCICCR	2	male	NA	'--	Alive	NA	2746	Stage III	0	2746	'--
DLBCL10957	NCICCR	2	male	NA	Low Risk	Alive	NA	NA	Stage I	0	NA	'--
DLBCL11534	NCICCR	2	female	NA	Low Risk	Dead	NA	678	Stage II	1	NA	'--
DLBCL10515	NCICCR	1	female	NA	'--	Dead	NA	570	Stage I	1	NA	'--
DLBCL10958	NCICCR	1	male	NA	High-Intermediate Risk	Dead	NA	171	Stage IV	1	NA	'--
DLBCL10517	NCICCR	1	male	NA	Low Risk	Alive	NA	2991	Stage II	0	2991	'--
DLBCL10518	NCICCR	3	male	NA	High-Intermediate Risk	Alive	NA	2657	Stage IV	0	2657	'--
DLBCL11568	NCICCR	2	female	NA	Low Risk	Alive	NA	2769	Stage II	0	2769	'--
DLBCL11448	NCICCR	2	female	NA	'--	Alive	NA	NA	Not Reported	0	NA	'--
DLBCL10519	NCICCR	3	female	NA	'--	Dead	NA	139	Stage IV	1	NA	'--
DLBCL10959	NCICCR	2	male	NA	'--	Alive	NA	NA	Stage II	0	NA	'--
DLBCL10960	NCICCR	2	male	NA	'--	Alive	NA	NA	Stage III	0	NA	'--
DLBCL10961	NCICCR	3	male	NA	'--	Alive	NA	NA	Stage IV	0	NA	'--
DLBCL10962	NCICCR	3	male	NA	High Risk	Alive	NA	NA	Stage IV	0	NA	'--
DLBCL10963	NCICCR	3	female	NA	'--	Alive	NA	NA	Not Reported	0	NA	'--
DLBCL10964	NCICCR	3	female	NA	'--	Alive	NA	NA	Stage IV	0	NA	'--
DLBCL10965	NCICCR	2	male	NA	'--	Alive	NA	NA	Stage III	0	NA	'--
DLBCL10966	NCICCR	2	male	NA	'--	Alive	NA	NA	Stage III	0	NA	'--
DLBCL10967	NCICCR	1	male	NA	'--	Alive	NA	NA	Not Reported	0	NA	'--
DLBCL10968	NCICCR	2	male	NA	'--	Alive	NA	NA	Stage III	0	NA	'--
DLBCL10969	NCICCR	3	male	NA	'--	Alive	NA	NA	Stage IV	0	NA	'--
DLBCL10970	NCICCR	2	male	NA	Low Risk	Alive	NA	NA	Stage II	0	NA	'--
DLBCL10971	NCICCR	2	male	NA	'--	Alive	NA	NA	Stage III	0	NA	'--
DLBCL10972	NCICCR	3	male	NA	'--	Alive	NA	NA	Stage IV	0	NA	'--
DLBCL10973	NCICCR	2	male	NA	'--	Alive	NA	NA	Not Reported	0	NA	'--
DLBCL10974	NCICCR	2	female	NA	'--	Alive	NA	NA	Stage IV	0	NA	'--
DLBCL10975	NCICCR	3	male	NA	'--	Alive	NA	NA	Stage IV	0	NA	'--
DLBCL10977	NCICCR	3	female	NA	'--	Alive	NA	NA	Stage II	0	NA	'--
DLBCL10978	NCICCR	2	male	NA	'--	Alive	NA	NA	Stage III	0	NA	'--
DLBCL10979	NCICCR	2	female	NA	'--	Alive	NA	NA	Stage III	0	NA	'--
DLBCL10980	NCICCR	3	male	NA	'--	Alive	NA	NA	Stage IV	0	NA	'--
DLBCL10981	NCICCR	3	male	NA	'--	Alive	NA	NA	Stage II	0	NA	'--
DLBCL10982	NCICCR	2	male	NA	'--	Alive	NA	NA	Stage IV	0	NA	'--
DLBCL10983	NCICCR	3	male	NA	'--	Alive	NA	NA	Not Reported	0	NA	'--
DLBCL10984	NCICCR	2	female	NA	'--	Alive	NA	NA	Stage I	0	NA	'--
DLBCL11535	NCICCR	2	male	NA	Low Risk	Alive	NA	2979	Stage II	0	2979	'--
DLBCL11517	NCICCR	4	female	NA	Low Risk	Dead	NA	986	Stage II	1	NA	'--
DLBCL11449	NCICCR	3	male	NA	'--	Alive	NA	NA	Not Reported	0	NA	'--
DLBCL10985	NCICCR	3	male	NA	'--	Alive	NA	NA	Stage III	0	NA	'--
DLBCL10986	NCICCR	3	female	NA	Low Risk	Alive	NA	2918	Stage I	0	2918	'--
DLBCL10987	NCICCR	3	male	NA	'--	Alive	NA	NA	Not Reported	0	NA	'--
DLBCL10988	NCICCR	3	male	NA	'--	Alive	NA	NA	Not Reported	0	NA	'--
DLBCL10520	NCICCR	1	male	NA	High Risk	Dead	NA	2031	Stage III	1	NA	'--
DLBCL11536	NCICCR	3	male	NA	Low-Intermediate Risk	Dead	NA	2539	Stage III	1	NA	'--
DLBCL10989	NCICCR	2	male	NA	High Risk	Alive	NA	NA	Stage III	0	NA	'--
DLBCL10990	NCICCR	3	male	NA	Low Risk	Alive	NA	2364	Stage II	0	2364	'--
DLBCL10991	NCICCR	2	female	NA	Low-Intermediate Risk	Alive	NA	NA	Stage II	0	NA	'--
DLBCL10992	NCICCR	3	female	NA	'--	Alive	NA	NA	Not Reported	0	NA	'--
DLBCL10993	NCICCR	2	female	NA	Low Risk	Alive	NA	2468	Stage III	0	2468	'--
DLBCL11450	NCICCR	3	female	NA	'--	Alive	NA	NA	Not Reported	0	NA	'--
DLBCL10994	NCICCR	3	female	NA	'--	Alive	NA	NA	Not Reported	0	NA	'--
DLBCL11537	NCICCR	3	male	NA	High-Intermediate Risk	Alive	NA	1457	Stage III	0	1457	'--
DLBCL11538	NCICCR	3	female	NA	Low Risk	Alive	NA	NA	Stage II	0	NA	'--
DLBCL10995	NCICCR	3	male	NA	'--	Alive	NA	NA	Not Reported	0	NA	'--
DLBCL11511	NCICCR	2	female	NA	High Risk	Alive	NA	NA	Stage III	0	NA	'--
DLBCL10522	NCICCR	2	male	NA	Low Risk	Alive	NA	3784	Stage III	0	3784	'--
DLBCL10780	NCICCR	1	male	NA	Low Risk	Dead	NA	983	Stage III	1	NA	'--
DLBCL11506	NCICCR	3	female	NA	'--	Alive	NA	2534	Stage III	0	2534	'--
DLBCL10523	NCICCR	2	male	NA	'--	Alive	NA	3651	Stage IV	0	3651	'--
DLBCL10524	NCICCR	2	male	NA	Low Risk	Alive	NA	3670	Stage I	0	3670	'--
DLBCL10525	NCICCR	2	male	NA	'--	Alive	NA	3837	Stage II	0	3837	'--
DLBCL10527	NCICCR	2	male	NA	'--	Dead	NA	184	Stage III	1	NA	'--
DLBCL11539	NCICCR	2	female	NA	'--	Alive	NA	3771	Stage IV	0	3771	'--
DLBCL10996	NCICCR	2	male	NA	'--	Alive	NA	NA	Stage IV	0	NA	'--
DLBCL10528	NCICCR	2	male	NA	'--	Alive	NA	3588	Stage III	0	3588	'--
DLBCL10529	NCICCR	3	female	NA	'--	Dead	NA	2901	Stage III	1	NA	'--
DLBCL10530	NCICCR	1	male	NA	Low Risk	Dead	NA	1678	Stage I	1	NA	'--
DLBCL10531	NCICCR	1	female	NA	'--	Alive	NA	1812	Stage IV	0	1812	'--
DLBCL11540	NCICCR	3	male	NA	Low Risk	Alive	NA	2405	Stage II	0	2405	'--
DLBCL10532	NCICCR	1	female	NA	Low Risk	Dead	NA	315	Stage I	1	NA	'--
DLBCL10533	NCICCR	1	male	NA	'--	Dead	NA	1461	Stage II	1	NA	'--
DLBCL10534	NCICCR	3	male	NA	'--	Dead	NA	352	Stage II	1	NA	'--
DLBCL10535	NCICCR	2	male	NA	High-Intermediate Risk	Dead	NA	567	Stage III	1	NA	'--
DLBCL10536	NCICCR	2	male	NA	'--	Alive	NA	3241	Stage IV	0	3241	'--
DLBCL10537	NCICCR	2	male	NA	Low-Intermediate Risk	Dead	NA	223	Stage III	1	NA	'--
DLBCL10538	NCICCR	3	male	NA	Low Risk	Alive	NA	2511	Stage II	0	2511	'--
DLBCL10539	NCICCR	2	male	NA	Low Risk	Alive	NA	2805	Stage II	0	2805	'--
DLBCL10540	NCICCR	3	male	NA	'--	Dead	NA	1133	Stage IV	1	NA	'--
DLBCL11451	NCICCR	3	male	NA	Low Risk	Alive	NA	139	Stage I	0	139	'--
DLBCL10782	NCICCR	1	female	NA	Low Risk	Alive	NA	1301	Stage II	0	1301	'--
DLBCL11512	NCICCR	2	female	NA	'--	Alive	NA	923	Stage III	0	923	'--
DLBCL10541	NCICCR	1	male	NA	Low Risk	Dead	NA	3101	Stage II	1	NA	'--
DLBCL10542	NCICCR	4	male	NA	'--	Dead	NA	369	Stage IV	1	NA	'--
DLBCL10997	NCICCR	1	female	NA	Low-Intermediate Risk	Dead	NA	444	Stage III	1	NA	'--
DLBCL11508	NCICCR	2	male	NA	'--	Dead	NA	3536	Stage II	1	NA	'--
DLBCL10543	NCICCR	2	male	NA	Low-Intermediate Risk	Dead	NA	376	Stage III	1	NA	'--
DLBCL10998	NCICCR	2	female	NA	Low-Intermediate Risk	Dead	NA	427	Stage IV	1	NA	'--
DLBCL10544	NCICCR	1	female	NA	Low Risk	Alive	NA	1068	Stage I	0	1068	'--
DLBCL10999	NCICCR	1	male	NA	Low-Intermediate Risk	Dead	NA	77	Stage II	1	NA	'--
DLBCL11000	NCICCR	1	male	NA	'--	Alive	NA	NA	Not Reported	0	NA	'--
DLBCL10545	NCICCR	2	male	NA	Low Risk	Alive	NA	5995	Stage III	0	5995	'--
DLBCL10546	NCICCR	4	male	NA	High-Intermediate Risk	Dead	NA	1437	Stage III	1	NA	'--
DLBCL10547	NCICCR	2	female	NA	Low Risk	Alive	NA	3882	Stage II	0	3882	'--
DLBCL10548	NCICCR	2	male	NA	Low Risk	Alive	NA	4259	Stage II	0	4259	'--
DLBCL10549	NCICCR	3	female	NA	'--	Alive	NA	2228	Not Reported	0	2228	'--
DLBCL10550	NCICCR	3	male	NA	'--	Dead	NA	700	Stage III	1	NA	'--
DLBCL10552	NCICCR	2	male	NA	Low-Intermediate Risk	Dead	NA	1640	Stage III	1	NA	'--
DLBCL10553	NCICCR	2	male	NA	'--	Alive	NA	3134	Stage I	0	3134	'--
DLBCL10554	NCICCR	3	female	NA	High Risk	Dead	NA	1881	Stage IV	1	NA	'--
DLBCL11509	NCICCR	2	male	NA	Low-Intermediate Risk	Alive	NA	2584	Stage IV	0	2584	'--
DLBCL11452	NCICCR	2	female	NA	Low Risk	Alive	NA	2798	Stage II	0	2798	'--
DLBCL10555	NCICCR	3	female	NA	High-Intermediate Risk	Alive	NA	3620	Stage III	0	3620	'--
DLBCL10516	NCICCR	1	male	NA	Low-Intermediate Risk	Alive	NA	3244	Stage III	0	3244	'--
DLBCL11651	NCICCR	3	male	NA	High-Intermediate Risk	Alive	NA	NA	Stage III	0	NA	'--
DLBCL11652	NCICCR	1	male	NA	Low Risk	Alive	NA	NA	Stage III	0	NA	'--
DLBCL11001	NCICCR	1	female	NA	Low Risk	Dead	NA	189	Stage II	1	NA	'--
DLBCL11541	NCICCR	1	male	NA	High-Intermediate Risk	Alive	NA	1503	Stage IV	0	1503	'--
DLBCL11004	NCICCR	1	male	NA	Low-Intermediate Risk	Dead	NA	515	Stage III	1	NA	'--
DLBCL10564	NCICCR	2	male	NA	Low Risk	Dead	NA	3250	Stage II	1	NA	'--
DLBCL10565	NCICCR	2	male	NA	Low Risk	Alive	NA	3646	Stage I	0	3646	'--
DLBCL11542	NCICCR	1	male	NA	Low-Intermediate Risk	Alive	NA	4221	Stage IV	0	4221	'--
DLBCL10566	NCICCR	1	male	NA	Low Risk	Alive	NA	3850	Stage II	0	3850	'--
DLBCL11005	NCICCR	1	male	NA	High Risk	Dead	NA	345	Stage IV	1	NA	'--
DLBCL11453	NCICCR	2	male	NA	High-Intermediate Risk	Dead	NA	147	Stage IV	1	NA	'--
DLBCL11581	NCICCR	2	male	NA	'--	Alive	NA	NA	Not Reported	0	NA	'--
DLBCL11486	NCICCR	1	male	NA	'--	Alive	NA	NA	Not Reported	0	NA	'--
DLBCL11487	NCICCR	1	male	NA	'--	Alive	NA	NA	Not Reported	0	NA	'--
DLBCL11454	NCICCR	3	female	NA	'--	Alive	NA	NA	Not Reported	0	NA	'--
TCGA-G8-6324	TCGA	3	female	43	'--	Dead	1252	NA	Stage IV	1	1252	Pharmaceutical Therapy, NOS; Radiation Therapy, NOS
TCGA-G8-6325	TCGA	2	male	69	'--	Alive	NA	1581	Stage IV	0	1581	Pharmaceutical Therapy, NOS; Radiation Therapy, NOS
TCGA-G8-6326	TCGA	2	male	52	'--	Alive	NA	2131	Stage IV	0	2131	Pharmaceutical Therapy, NOS; Radiation Therapy, NOS
TCGA-G8-6906	TCGA	2	male	58	'--	Dead	6425	NA	'--	1	6425	Radiation Therapy, NOS; Pharmaceutical Therapy, NOS
TCGA-G8-6907	TCGA	1	female	57	'--	Dead	595	NA	Stage IV	1	595	Radiation Therapy, NOS; Pharmaceutical Therapy, NOS
TCGA-G8-6909	TCGA	2	male	67	'--	Dead	3553	3227	Stage III	1	3553	Pharmaceutical Therapy, NOS; Radiation Therapy, NOS
TCGA-G8-6914	TCGA	1	male	67	'--	Alive	NA	5980	Stage III	0	5980	Radiation Therapy, NOS; Pharmaceutical Therapy, NOS
TCGA-FM-8000	TCGA	1	female	70	'--	Alive	NA	972	Stage II	0	972	Pharmaceutical Therapy, NOS; Radiation Therapy, NOS
TCGA-FF-8041	TCGA	1	female	28	'--	Alive	NA	1081	Stage I	0	1081	Radiation Therapy, NOS; Pharmaceutical Therapy, NOS
TCGA-FF-8042	TCGA	3	female	57	'--	Alive	NA	946	Stage II	0	946	Radiation Therapy, NOS; Pharmaceutical Therapy, NOS
TCGA-FF-8043	TCGA	1	female	70	'--	Alive	NA	965	Stage II	0	965	Radiation Therapy, NOS; Pharmaceutical Therapy, NOS
TCGA-FF-8046	TCGA	1	male	51	'--	Alive	NA	751	Stage II	0	751	Radiation Therapy, NOS; Pharmaceutical Therapy, NOS
TCGA-FF-8061	TCGA	1	male	42	'--	Alive	NA	832	Stage II	0	832	Pharmaceutical Therapy, NOS; Radiation Therapy, NOS
TCGA-FF-8062	TCGA	2	female	60	'--	Alive	NA	679	Stage I	0	679	Pharmaceutical Therapy, NOS; Radiation Therapy, NOS
TCGA-FA-8693	TCGA	1	male	75	'--	Alive	NA	132	Stage I	0	132	Pharmaceutical Therapy, NOS; Radiation Therapy, NOS
TCGA-FA-A4BB	TCGA	1	male	67	'--	Alive	NA	132	Stage IV	0	132	Radiation Therapy, NOS; Pharmaceutical Therapy, NOS
TCGA-GR-A4D4	TCGA	2	female	57	'--	Alive	NA	1581	Stage IV	0	1581	Pharmaceutical Therapy, NOS; Radiation Therapy, NOS
TCGA-GR-A4D5	TCGA	2	female	46	'--	Alive	NA	1299	Stage IV	0	1299	Pharmaceutical Therapy, NOS; Radiation Therapy, NOS
TCGA-GR-A4D6	TCGA	1	female	54	'--	Alive	NA	1334	Stage I	0	1334	Radiation Therapy, NOS; Pharmaceutical Therapy, NOS
TCGA-GR-A4D9	TCGA	2	female	66	'--	Alive	NA	1739	Stage IV	0	1739	Radiation Therapy, NOS; Pharmaceutical Therapy, NOS
TCGA-FA-A4XK	TCGA	2	male	40	'--	Dead	708	456	Stage II	1	708	Pharmaceutical Therapy, NOS; Radiation Therapy, NOS
TCGA-RQ-A68N	TCGA	4	male	63	'--	Alive	NA	788	'--	0	788	Radiation Therapy, NOS; Pharmaceutical Therapy, NOS
TCGA-FA-A6HN	TCGA	3	male	73	'--	Dead	58	6	'--	1	58	Radiation Therapy, NOS; Pharmaceutical Therapy, NOS
TCGA-FA-A6HO	TCGA	3	female	58	'--	Alive	NA	749	'--	0	749	Radiation Therapy, NOS; Pharmaceutical Therapy, NOS
TCGA-RQ-A6JB	TCGA	2	female	62	'--	Alive	NA	1	'--	0	1	Radiation Therapy, NOS; Pharmaceutical Therapy, NOS
TCGA-FF-A7CQ	TCGA	3	male	74	'--	Alive	NA	298	Stage IV	0	298	Radiation Therapy, NOS; Pharmaceutical Therapy, NOS
TCGA-FF-A7CR	TCGA	3	male	61	'--	Dead	313	NA	Stage IV	1	313	Pharmaceutical Therapy, NOS; Radiation Therapy, NOS
TCGA-FF-A7CW	TCGA	3	male	72	'--	Alive	NA	791	Stage II	0	791	Pharmaceutical Therapy, NOS; Radiation Therapy, NOS
TCGA-FF-A7CX	TCGA	2	male	46	'--	Alive	NA	385	Stage IV	0	385	Pharmaceutical Therapy, NOS; Radiation Therapy, NOS
TCGA-FA-A7DS	TCGA	4	female	54	'--	Alive	NA	719	Stage II	0	719	Radiation Therapy, NOS; Pharmaceutical Therapy, NOS
TCGA-FA-A7Q1	TCGA	3	female	61	'--	Dead	248	22	Stage I	1	248	Pharmaceutical Therapy, NOS; Radiation Therapy, NOS
TCGA-FA-A82F	TCGA	4	female	48	'--	Alive	NA	427	Stage II	0	427	Pharmaceutical Therapy, NOS; Radiation Therapy, NOS
TCGA-FA-A86F	TCGA	3	female	64	'--	Alive	NA	553	Stage III	0	553	Radiation Therapy, NOS; Pharmaceutical Therapy, NOS
TCGA-VB-A8QN	TCGA	2	male	55	'--	Alive	NA	0	Stage III	0	0	Radiation Therapy, NOS; Pharmaceutical Therapy, NOS
TCGA-GS-A9TQ	TCGA	3	female	69	'--	Alive	NA	982	Stage II	0	982	Pharmaceutical Therapy, NOS; Radiation Therapy, NOS
DLBCL11194	NCICCR	2	male	NA	High Risk	Alive	NA	NA	Stage IV	0	NA	'--
TCGA-GS-A9TV	TCGA	2	female	40	'--	Alive	NA	730	Stage II	0	730	Pharmaceutical Therapy, NOS; Radiation Therapy, NOS
TCGA-GS-A9TW	TCGA	4	female	23	'--	Alive	NA	1617	Stage II	0	1617	Pharmaceutical Therapy, NOS; Radiation Therapy, NOS
TCGA-GS-A9TX	TCGA	3	male	37	'--	Alive	NA	1373	Stage I	0	1373	Pharmaceutical Therapy, NOS; Radiation Therapy, NOS
TCGA-GS-A9TZ	TCGA	2	male	51	'--	Alive	NA	765	Stage II	0	765	Radiation Therapy, NOS; Pharmaceutical Therapy, NOS
TCGA-RQ-AAAT	TCGA	2	female	63	'--	Alive	NA	17	'--	0	17	Pharmaceutical Therapy, NOS; Radiation Therapy, NOS
DLBCL11488	NCICCR	3	female	NA	Low Risk	Dead	NA	536	Stage II	1	NA	'--
DLBCL11489	NCICCR	2	female	NA	Low-Intermediate Risk	Alive	NA	NA	Stage IV	0	NA	'--
DLBCL11490	NCICCR	2	female	NA	'--	Alive	NA	NA	Not Reported	0	NA	'--
DLBCL11491	NCICCR	2	female	NA	Low-Intermediate Risk	Alive	NA	NA	Stage I	0	NA	'--
DLBCL11492	NCICCR	4	male	NA	'--	Alive	NA	NA	Stage IV	0	NA	'--
DLBCL11493	NCICCR	1	female	NA	Low-Intermediate Risk	Alive	NA	NA	Stage IV	0	NA	'--
DLBCL11494	NCICCR	2	female	NA	High Risk	Alive	NA	NA	Stage III	0	NA	'--
DLBCL11584	NCICCR	3	male	NA	High-Intermediate Risk	Alive	NA	544	Stage IV	0	544	'--
DLBCL11585	NCICCR	1	male	NA	Low-Intermediate Risk	Alive	NA	544	Stage IV	0	544	'--
DLBCL11586	NCICCR	3	male	NA	High-Intermediate Risk	Alive	NA	412	Stage IV	0	412	'--
DLBCL11587	NCICCR	3	male	NA	'--	Alive	NA	NA	Not Reported	0	NA	'--
DLBCL11495	NCICCR	1	male	NA	'--	Alive	NA	NA	Stage III	0	NA	'--
DLBCL11589	NCICCR	3	female	NA	High Risk	Alive	NA	NA	Stage IV	0	NA	'--
DLBCL11496	NCICCR	2	male	NA	High Risk	Alive	NA	NA	Stage IV	0	NA	'--
DLBCL11590	NCICCR	4	female	NA	Low Risk	Alive	NA	290	Stage I	0	290	'--
DLBCL11497	NCICCR	1	male	NA	Low-Intermediate Risk	Alive	NA	NA	Stage II	0	NA	'--
DLBCL11498	NCICCR	2	male	NA	Low Risk	Alive	NA	103	Stage I	0	103	'--
DLBCL11499	NCICCR	3	male	NA	Low Risk	Alive	NA	NA	Stage I	0	NA	'--
DLBCL11500	NCICCR	3	female	NA	High Risk	Alive	NA	NA	Stage III	0	NA	'--
DLBCL11591	NCICCR	2	female	NA	High-Intermediate Risk	Alive	NA	213	Stage III	0	213	'--
DLBCL11501	NCICCR	3	male	NA	High-Intermediate Risk	Alive	NA	NA	Stage IV	0	NA	'--
DLBCL11455	NCICCR	2	female	NA	Low-Intermediate Risk	Alive	NA	NA	Stage III	0	NA	'--
DLBCL11655	NCICCR	2	female	NA	Low Risk	Alive	NA	153	Stage II	0	153	'--
DLBCL11503	NCICCR	3	female	NA	High-Intermediate Risk	Alive	NA	160	Stage III	0	160	'--
DLBCL11656	NCICCR	2	male	NA	Low-Intermediate Risk	Alive	NA	NA	Stage II	0	NA	'--
DLBCL11657	NCICCR	4	male	NA	Low-Intermediate Risk	Alive	NA	NA	Stage II	0	NA	'--
DLBCL10846	NCICCR	2	male	NA	High Risk	Alive	NA	NA	Stage III	0	NA	'--
DLBCL10847	NCICCR	3	female	NA	High Risk	Alive	NA	NA	Stage IV	0	NA	'--
DLBCL10848	NCICCR	2	male	NA	Low Risk	Alive	NA	NA	Stage I	0	NA	'--
DLBCL11658	NCICCR	2	male	NA	'--	Alive	NA	NA	Stage II	0	NA	'--
DLBCL11659	NCICCR	2	female	NA	Low-Intermediate Risk	Alive	NA	NA	Stage I	0	NA	'--
DLBCL11660	NCICCR	1	male	NA	High Risk	Dead	NA	317	Stage IV	1	NA	'--
DLBCL11661	NCICCR	3	male	NA	High Risk	Alive	NA	NA	Stage IV	0	NA	'--
DLBCL11662	NCICCR	1	male	NA	High-Intermediate Risk	Alive	NA	4523	Stage III	0	4523	'--
DLBCL11663	NCICCR	2	male	NA	High-Intermediate Risk	Dead	NA	2005	Stage IV	1	NA	'--
DLBCL11664	NCICCR	1	male	NA	High-Intermediate Risk	Alive	NA	3454	Stage III	0	3454	'--
DLBCL11665	NCICCR	3	female	NA	Low Risk	Alive	NA	226	Stage I	0	226	'--
DLBCL11666	NCICCR	1	male	NA	'--	Alive	NA	NA	Stage III	0	NA	'--
DLBCL11668	NCICCR	2	female	NA	'--	Alive	NA	NA	Not Reported	0	NA	'--
DLBCL11669	NCICCR	2	male	NA	'--	Alive	NA	NA	Not Reported	0	NA	'--
DLBCL11670	NCICCR	3	male	NA	'--	Alive	NA	NA	Not Reported	0	NA	'--
DLBCL11671	NCICCR	2	female	NA	'--	Alive	NA	NA	Not Reported	0	NA	'--
DLBCL11672	NCICCR	2	female	NA	'--	Alive	NA	NA	Not Reported	0	NA	'--
DLBCL11673	NCICCR	2	male	NA	'--	Alive	NA	NA	Not Reported	0	NA	'--
DLBCL11674	NCICCR	2	male	NA	'--	Alive	NA	NA	Not Reported	0	NA	'--
DLBCL11675	NCICCR	2	male	NA	'--	Alive	NA	NA	Not Reported	0	NA	'--
DLBCL11676	NCICCR	2	male	NA	'--	Alive	NA	NA	Not Reported	0	NA	'--
DLBCL11677	NCICCR	2	female	NA	'--	Alive	NA	NA	Not Reported	0	NA	'--
DLBCL11678	NCICCR	1	male	NA	High Risk	Dead	NA	319	Stage III	1	NA	'--
DLBCL11679	NCICCR	2	female	NA	Low-Intermediate Risk	Alive	NA	2371	Stage I	0	2371	'--
DLBCL11680	NCICCR	1	female	NA	Low-Intermediate Risk	Alive	NA	3162	Stage III	0	3162	'--
DLBCL11681	NCICCR	3	female	NA	'--	Alive	NA	NA	Stage II	0	NA	'--
DLBCL11682	NCICCR	2	male	NA	Low Risk	Alive	NA	2850	Stage III	0	2850	'--
DLBCL11683	NCICCR	2	male	NA	Low Risk	Alive	NA	NA	Stage II	0	NA	'--
DLBCL11685	NCICCR	1	male	NA	High-Intermediate Risk	Dead	NA	2228	Stage IV	1	NA	'--
DLBCL11667	NCICCR	1	female	NA	Low Risk	Dead	NA	633	Stage III	1	NA	'--
DLBCL11569	NCICCR	2	male	NA	'--	Dead	NA	127	Stage II	1	NA	'--
DLBCL11570	NCICCR	1	male	NA	Low-Intermediate Risk	Alive	NA	3244	Stage III	0	3244	'--
DLBCL11576	NCICCR	2	male	NA	Low-Intermediate Risk	Dead	NA	641	Stage II	1	NA	'--
DLBCL11684	NCICCR	1	male	NA	'--	Alive	NA	2450	Stage II	0	2450	'--
DLBCL11002	NCICCR	1	female	NA	High Risk	Dead	NA	564	Stage IV	1	NA	'--
DLBCL11558	NCICCR	1	female	NA	Low Risk	Alive	NA	3126	Stage II	0	3126	'--
DLBCL11559	NCICCR	2	female	NA	Low Risk	Alive	NA	3181	Stage I	0	3181	'--
DLBCL11560	NCICCR	1	male	NA	Low Risk	Alive	NA	2106	Stage III	0	2106	'--
DLBCL11563	NCICCR	1	male	NA	Low Risk	Alive	NA	2439	Stage I	0	2439	'--
DLBCL11571	NCICCR	2	male	NA	High Risk	Alive	NA	2968	Stage IV	0	2968	'--
DLBCL11572	NCICCR	1	female	NA	High Risk	Dead	NA	2270	Stage III	1	NA	'--
DLBCL11573	NCICCR	3	female	NA	High-Intermediate Risk	Alive	NA	2670	Stage III	0	2670	'--
DLBCL11574	NCICCR	3	male	NA	Low Risk	Alive	NA	2403	Stage I	0	2403	'--
DLBCL11515	NCICCR	3	male	NA	Low Risk	Alive	NA	2621	Stage II	0	2621	'--
DLBCL11575	NCICCR	1	male	NA	Low-Intermediate Risk	Alive	NA	4217	Stage II	0	4217	'--
DLBCL11577	NCICCR	1	female	NA	Low Risk	Alive	NA	1035	Stage I	0	1035	'--
DLBCL11578	NCICCR	2	female	NA	Low Risk	Alive	NA	2935	Stage I	0	2935	'--
DLBCL11579	NCICCR	1	male	NA	Low-Intermediate Risk	Dead	NA	3062	Stage II	1	NA	'--
