# Supplementary material for: Glycolysis-Driven Immune Subtypes in the Tumor Microenvironment Determine Clinical Outcomes in Diffuse Large B-Cell Lymphoma
Source: Cancers (Basel). 2025 Dec 25;18(1):75. doi: 10.3390/cancers18010075 (PMC12784748; doi:10.3390/cancers18010075)
Supplement: Supplementary file 1 [file cancers-18-00075-s001.zip › SuppTable_ssGSEA_Kruskal_byGlyCluster_BH_plus.csv]

signature	p.value	q.value	significant
Activated B cell	1.33424541615196e-18	3.2021889987647e-17	TRUE
CD56dim natural killer cell	6.58293406150014e-17	3.82141436618657e-16	TRUE
Gamma delta T cell	7.96127992955535e-17	3.82141436618657e-16	TRUE
Macrophage	5.18170417361124e-17	3.82141436618657e-16	TRUE
Type 2 T helper cell	3.20217839591018e-17	3.82141436618657e-16	TRUE
Plasmacytoid dendritic cell	9.51927334043962e-16	3.80770933617585e-15	TRUE
Immature B cell	1.29540378975496e-15	4.44138442201702e-15	TRUE
MDSC	3.77781375848966e-14	1.1333441275469e-13	TRUE
CD56bright natural killer cell	4.44400687802618e-14	1.18506850080698e-13	TRUE
Type 1 T helper cell	3.21937134588907e-13	7.72649123013377e-13	TRUE
Central memory CD8 T cell	2.40300556478233e-12	5.24292123225236e-12	TRUE
Natural killer cell	6.65172730467004e-12	1.33034546093401e-11	TRUE
Type 17 T helper cell	4.08266635324043e-11	7.53723019059771e-11	TRUE
Effector memeory CD8 T cell	5.68066071210091e-09	9.73827550645871e-09	TRUE
Natural killer T cell	7.13734449369688e-09	1.1419751189915e-08	TRUE
Activated dendritic cell	1.10807032293534e-06	1.66210548440301e-06	TRUE
Activated CD4 T cell	2.21384778033181e-06	3.12543216046844e-06	TRUE
Activated CD8 T cell	1.07322506867627e-05	1.43096675823502e-05	TRUE
Central memory CD4 T cell	0.000371258079759212	0.000468957574432689	TRUE
T follicular helper cell	0.000702532590235946	0.000843039108283135	TRUE
Effector memeory CD4 T cell	0.0141016924186558	0.0161162199070352	TRUE
Mast cell	0.0486548181376511	0.0530779834228922	FALSE
Immature dendritic cell	0.178186242011721	0.185933469925274	FALSE
Monocyte	0.253877798551817	0.253877798551817	FALSE
