# Supplementary material for: Glycolysis-Driven Immune Subtypes in the Tumor Microenvironment Determine Clinical Outcomes in Diffuse Large B-Cell Lymphoma
Source: Cancers (Basel). 2025 Dec 25;18(1):75. doi: 10.3390/cancers18010075 (PMC12784748; doi:10.3390/cancers18010075)
Supplement: Supplementary file 1 [file cancers-18-00075-s001.zip › SuppTable_ssGSEA_Spearman_glyScore_BH_plus.csv]

signature	rho	p.value	q.value	direction	significant
Activated B cell	-0.296824722017447	8.74996812515378e-13	2.09999235003691e-11	negative	TRUE
Immature B cell	-0.235838027233743	1.68916948641118e-08	2.02700338369342e-07	negative	TRUE
MDSC	0.16790013345407	6.48718935946012e-05	0.000518975148756809	positive	TRUE
Mast cell	-0.155548237776544	0.000217630194313275	0.00130578116587965	negative	TRUE
CD56dim natural killer cell	0.147132326195265	0.000472585860297105	0.0022684121294261	positive	TRUE
Central memory CD8 T cell	0.134478442558791	0.00140814545693277	0.00482792728091234	positive	TRUE
Macrophage	0.13457700948159	0.00139669637865539	0.00482792728091234	positive	TRUE
Gamma delta T cell	0.115812111839926	0.00600882408941961	0.0180264722682588	positive	TRUE
Plasmacytoid dendritic cell	0.096106974992294	0.0227249281388021	0.054539827533125	positive	FALSE
T follicular helper cell	-0.0974034883293688	0.0209508011750777	0.054539827533125	negative	FALSE
Activated CD8 T cell	-0.0585149838454695	0.165916495199585	0.296546305546905	negative	FALSE
CD56bright natural killer cell	-0.0559435229109449	0.185341440966816	0.296546305546905	negative	FALSE
Central memory CD4 T cell	-0.0561377497759681	0.183818061000724	0.296546305546905	negative	FALSE
Monocyte	-0.05937227269871	0.159792526324803	0.296546305546905	negative	FALSE
Type 17 T helper cell	-0.061326912917442	0.146469533490948	0.296546305546905	negative	FALSE
Natural killer T cell	0.0536996719269607	0.203620845993897	0.305431268990846	positive	FALSE
Effector memeory CD4 T cell	-0.0484243134311866	0.251673093521751	0.335564124695668	negative	FALSE
Immature dendritic cell	-0.0497210971850592	0.239187176577378	0.335564124695668	negative	FALSE
Activated CD4 T cell	-0.0429718319328504	0.309092514152059	0.390432649455233	negative	FALSE
Type 2 T helper cell	-0.0409263992742554	0.332703993237132	0.399244791884558	negative	FALSE
Effector memeory CD8 T cell	0.0225038492986115	0.594364353080801	0.679273546378058	positive	FALSE
Activated dendritic cell	0.0119700333569261	0.776997265207163	0.794250696757311	positive	FALSE
Natural killer cell	0.0113229935639788	0.788758409082762	0.794250696757311	positive	FALSE
Type 1 T helper cell	0.0110217492512243	0.794250696757311	0.794250696757311	positive	FALSE
